# Supplementary material for: Two Fast GC-MS Methods for the Measurement of Nicotine, Propylene Glycol, Vegetable Glycol, Ethylmaltol, Diacetyl, and Acetylpropionyl in Refill Liquids for E-Cigarettes
Source: Molecules. 2023 Feb 16;28(4):1902. doi: 10.3390/molecules28041902 (PMC9961753; doi:10.3390/molecules28041902)
Supplement: Supplementary file 1 [file molecules-28-01902-s001.zip]

Archive with 1 entries (1 files):
- molecules-2227231-supplementary.pdf
